# Supplementary material for: PARP-dependent and NAT10-independent acetylation of N4-cytidine in RNA appears in UV-damaged chromatin
Source: Epigenetics Chromatin. 2023 Jun 15;16:26. doi: 10.1186/s13072-023-00501-x (PMC10268562; doi:10.1186/s13072-023-00501-x)
Supplement: Supplementary file 2 — Additional file 2:Table S1. HPLC gradient timetable and source and acquisition parameters. [file 13072_2023_501_MOESM2_ESM.xlsx]

## Sheet: Sheet1
HPLC gradient timetable
			Channel	Solvent
			A	0.1% formic acid
			B	0.1% formic acid/ACN
Timetable
	Time	A	B	Flow
1	1.00 min	0.99	0.01	0.35 mL/min
2	6.00 min	0.96	0.04	0.35 mL/min
3	11.00 min	0.6	0.4	0.35 mL/min
4	14.00 min	0.6	0.4	0.35 mL/min
5	14.01 min	1	0	0.35 mL/min
6	28.00 min	1	0	0.35 mL/min
(Source parameters) Agilent AJS ESI
Source Parameters
Gas Temp (°C)	300
Gas Flow (l/min)	8
Nebulizer (psi)	50
SheathGasHeater	350
SheathGasFlow	12
Capillary (V)	3000
VCharging	0
Aquisition parameters table (Agilent 6460 Triple Quad Mass Spectrometer)
Name	Precurson Ion	Product ion	Frag (V)	CE (V)	Cell Acc (V)	Ret. Time (min)	Polarity
ac4C	286.21	154	71	5	2	11.8	Positive
13C ac4C	297	160	71	5	2	11.8	Positive
